# Supplementary material for: Experimentally evolving Drosophila erecta populations may fail to establish an effective piRNA-based host defense against invading P-elements
Source: Genome Res. 2024 Mar;34(3):410–25. doi: 10.1101/gr.278706.123 (PMC11067887; doi:10.1101/gr.278706.123)
Supplement: Supplement 32 [file Supplementary_Code_S1.zip]

Archive with 136 entries (115 files):
- Supplementary_code_1/
- Supplementary_code_1/.DS_Store
- Supplementary_code_1/compute-summary.py
- Supplementary_code_1/graph-pingpong-distribution-onPele.py
- Supplementary_code_1/graph-piRNA-distribution-near-cluins.py
- Supplementary_code_1/graph-piRNA-distribution-onTE.py
- Supplementary_code_1/ping-pong-signature-subsample.py
- Supplementary_code_1/ping-pong-signature.py
- Supplementary_code_1/piRNA-tiler.py
- Supplementary_code_1/rons-kp-frame.py
- Supplementary_code_1/siRNA_piRNA_overlap.py
- Supplementary_code_1/smallRNA-lineplot-all.py
- Supplementary_code_1/smallRNA-lineplot.py
- Supplementary_code_1/smallRNA-U-bias-family.py
- Supplementary_code_1/smallRNA-U-bias-sumsease.py
- Supplementary_code_1/smallRNA-U-bias.py
- Supplementary_code_1/snp-deviate.py
- Supplementary_code_1/stat-familyevolution.py
- Supplementary_code_1/stat-piRNA-overview.py
- Supplementary_code_1/test.py
- Supplementary_code_1/.vscode/
- Supplementary_code_1/.vscode/launch.json
- Supplementary_code_1/divya/
- Supplementary_code_1/divya/.DS_Store
- Supplementary_code_1/divya/bin-pirnas.py
- Supplementary_code_1/divya/compute-summary.py
- Supplementary_code_1/divya/findclusterinsertions.py
- Supplementary_code_1/divya/graph-length-distribution-milpi.py
- Supplementary_code_1/divya/graph-length-distribution.py
- Supplementary_code_1/divya/graph-piRNA-distribution-onTE.py
- Supplementary_code_1/divya/localscore-pirnacluster.py
- Supplementary_code_1/divya/protocol-used-by-robert.txt
- Supplementary_code_1/divya/stat-familyevolution.py
- Supplementary_code_1/divya/stat-piRNA-overview.py
- Supplementary_code_1/divya/r_graphs/
- Supplementary_code_1/divya/r_graphs/.DS_Store
- Supplementary_code_1/divya/r_graphs/.Rapp.history
- Supplementary_code_1/divya/r_graphs/cold-pirna-distribution.R
- Supplementary_code_1/divya/r_graphs/cold-pirnas-distribution.ps
- Supplementary_code_1/divya/r_graphs/create-distri.R
- Supplementary_code_1/divya/r_graphs/family-distribution-ofpiRNA.R
- Supplementary_code_1/divya/r_graphs/pirna-development-for-pelement.R
- Supplementary_code_1/divya/r_graphs/popfreq-mhpR-euchr-withcluster.R
- Supplementary_code_1/divya/r_graphs/read-length-distribution.R
- Supplementary_code_1/divya/shell-scripts/
- Supplementary_code_1/divya/shell-scripts/create-famwisestat.sh
- Supplementary_code_1/divya/shell-scripts/map-for-deviate.sh
- Supplementary_code_1/expression/
- Supplementary_code_1/expression/mRNA-coverage-sease-genenormalized.py
- Supplementary_code_1/expression/mRNA-coverage-senseantisense.py
- Supplementary_code_1/expression/mRNA-expression.py
- Supplementary_code_1/expression/mRNA-overview.py
- Supplementary_code_1/expression/mRNA-splicing-senseantisense.py
- Supplementary_code_1/expression/test-spliAndExpr.py
- Supplementary_code_1/expression/viral-expression.py
- Supplementary_code_1/expression/.pytest_cache/
- Supplementary_code_1/expression/.pytest_cache/.gitignore
- Supplementary_code_1/expression/.pytest_cache/CACHEDIR.TAG
- Supplementary_code_1/expression/.pytest_cache/README.md
- Supplementary_code_1/expression/.pytest_cache/v/
- Supplementary_code_1/expression/.pytest_cache/v/cache/
- Supplementary_code_1/expression/.pytest_cache/v/cache/lastfailed
- Supplementary_code_1/expression/.pytest_cache/v/cache/nodeids
- Supplementary_code_1/expression/.pytest_cache/v/cache/stepwise
- Supplementary_code_1/expression/__pycache__/
- Supplementary_code_1/expression/__pycache__/mRNA-splicing-senseantisense.cpython-38-pytest-6.1.1.pyc
- Supplementary_code_1/expression/__pycache__/mRNA-splicing-senseantisense.cpython-38.pyc
- Supplementary_code_1/longread/
- Supplementary_code_1/longread/case-collection.txt
- Supplementary_code_1/longread/crosslink-cli-with-tileing.py
- Supplementary_code_1/longread/filter-FL-EP.py
- Supplementary_code_1/longread/find-cli-supported-byPopTE2.py
- Supplementary_code_1/longread/find-lr-bedinsertion.py
- Supplementary_code_1/longread/group-cluster-insertions.py
- Supplementary_code_1/longread/group-insertions.py
- Supplementary_code_1/longread/Pele-insertion-finder.py
- Supplementary_code_1/longread/popfreq-FL-EP.py
- Supplementary_code_1/longread/primer-flank-extractor.py
- Supplementary_code_1/longread/test.py
- Supplementary_code_1/longread/.vscode/
- Supplementary_code_1/longread/.vscode/launch.json
- Supplementary_code_1/tmp/
- Supplementary_code_1/tmp/mixed-sipi-ping-pong-signature.py
- __MACOSX/
- __MACOSX/Supplementary_code_1/
- __MACOSX/Supplementary_code_1/._.DS_Store
- __MACOSX/Supplementary_code_1/._graph-piRNA-distribution-near-cluins.py
- __MACOSX/Supplementary_code_1/._graph-piRNA-distribution-onTE.py
- __MACOSX/Supplementary_code_1/._ping-pong-signature-subsample.py
- __MACOSX/Supplementary_code_1/._ping-pong-signature.py
- __MACOSX/Supplementary_code_1/._piRNA-tiler.py
- __MACOSX/Supplementary_code_1/._smallRNA-lineplot-all.py
- __MACOSX/Supplementary_code_1/._smallRNA-lineplot.py
- __MACOSX/Supplementary_code_1/._smallRNA-U-bias-family.py
- __MACOSX/Supplementary_code_1/._smallRNA-U-bias-sumsease.py
- __MACOSX/Supplementary_code_1/._smallRNA-U-bias.py
- __MACOSX/Supplementary_code_1/._snp-deviate.py
- __MACOSX/Supplementary_code_1/._stat-familyevolution.py
- __MACOSX/Supplementary_code_1/._stat-piRNA-overview.py
- __MACOSX/Supplementary_code_1/._test.py
- __MACOSX/Supplementary_code_1/divya/
- __MACOSX/Supplementary_code_1/divya/._.DS_Store
- __MACOSX/Supplementary_code_1/divya/._bin-pirnas.py
- __MACOSX/Supplementary_code_1/divya/._findclusterinsertions.py
- __MACOSX/Supplementary_code_1/divya/._graph-length-distribution-milpi.py
- __MACOSX/Supplementary_code_1/divya/._graph-length-distribution.py
- __MACOSX/Supplementary_code_1/divya/._graph-piRNA-distribution-onTE.py
- __MACOSX/Supplementary_code_1/divya/._protocol-used-by-robert.txt
- __MACOSX/Supplementary_code_1/divya/._stat-piRNA-overview.py
- __MACOSX/Supplementary_code_1/divya/r_graphs/
- __MACOSX/Supplementary_code_1/divya/r_graphs/._.DS_Store
- __MACOSX/Supplementary_code_1/divya/r_graphs/._cold-pirna-distribution.R
- __MACOSX/Supplementary_code_1/divya/r_graphs/._cold-pirnas-distribution.ps
- __MACOSX/Supplementary_code_1/divya/r_graphs/._family-distribution-ofpiRNA.R
- __MACOSX/Supplementary_code_1/divya/r_graphs/._pirna-development-for-pelement.R
- __MACOSX/Supplementary_code_1/divya/r_graphs/._popfreq-mhpR-euchr-withcluster.R
- __MACOSX/Supplementary_code_1/divya/r_graphs/._read-length-distribution.R
- __MACOSX/Supplementary_code_1/divya/shell-scripts/
- __MACOSX/Supplementary_code_1/divya/shell-scripts/._create-famwisestat.sh
- __MACOSX/Supplementary_code_1/expression/
- __MACOSX/Supplementary_code_1/expression/._mRNA-coverage-sease-genenormalized.py
- __MACOSX/Supplementary_code_1/expression/._mRNA-coverage-senseantisense.py
- __MACOSX/Supplementary_code_1/expression/._mRNA-expression.py
- __MACOSX/Supplementary_code_1/expression/._mRNA-splicing-senseantisense.py
- __MACOSX/Supplementary_code_1/expression/._test-spliAndExpr.py
- __MACOSX/Supplementary_code_1/longread/
- __MACOSX/Supplementary_code_1/longread/._case-collection.txt
- __MACOSX/Supplementary_code_1/longread/._crosslink-cli-with-tileing.py
- __MACOSX/Supplementary_code_1/longread/._find-cli-supported-byPopTE2.py
- __MACOSX/Supplementary_code_1/longread/._find-lr-bedinsertion.py
- __MACOSX/Supplementary_code_1/longread/._group-cluster-insertions.py
- __MACOSX/Supplementary_code_1/longread/._group-insertions.py
- __MACOSX/Supplementary_code_1/longread/._Pele-insertion-finder.py
- __MACOSX/Supplementary_code_1/longread/._primer-flank-extractor.py
- __MACOSX/Supplementary_code_1/tmp/
- __MACOSX/Supplementary_code_1/tmp/._mixed-sipi-ping-pong-signature.py
