# Supplementary material for: Experimentally evolving Drosophila erecta populations may fail to establish an effective piRNA-based host defense against invading P-elements
Source: Genome Res. 2024 Mar;34(3):410–25. doi: 10.1101/gr.278706.123 (PMC11067887; doi:10.1101/gr.278706.123)
Supplement: Supplement 32 [file Supplementary_Code_S1.zip › Supplementary_code_1/rons-kp-frame.py]

"""
seq="1234567890"
start=5
end=9
print(seq[start-1:end])
"""
def translate(seq,cds):
	newseq=""
	for start,end in cds:


pele="CATGATGAAATAACATAAGGTGGTCCCGTCGAAAGCCGAAGCTTACCGAAGTATACACTTAAATTCAGTGCACGTTTGCTTGTTGAGAGGAAAGGTTGTGTGCGGACGAATTTTTTTTTGAAAACATTAACCCTTACGTGGAATAAAAAAAAATGAAATATTGCAAATTTTGCTGCAAAGCTGTGACTGGAGTAAAATTAATTCACGTGCCGAAGTGTGCTATTAAGAGAAAATTGTGGGAGCAGAGCCTTGGGTGCAGCCTTGGTGAAAACTCCCAAATTTGTGATACCCACTTTAATGATTCGCAGTGGAAGGCTGCACCTGCAAAAGGTCAGACATTTAAAAGGAGGCGACTCAACGCAGATGCCGTACCTAGTAAAGTGATAGAGCCTGAACCAGAAAAGATAAAAGAAGGCTATACCAGTGGGAGTACACAAACAGAGTAAGTTTGAATAGTAAAAAAAATCATTTATGTAAACAATAACGTGACTGTGCGTTAGGTCCTGTTCATTGTTTAATGAAAATAAGAGCTTGAGGGAAAAAATTCGTACTTTGGAGTACGAAATGCGTCGTTTAGAGCAGCAGCTGAGGGAGTCTCAACAGTTGGAGGAGTCTCTACGCAAAATCTTCACGGACACGCAGATACGGATACTGAAGAATGGTGGACAAAGAGCTACGTTCAATTCCGACGACATTTCTACAGCTATTTGTCTCCACACCGCAGGCCCTCGAGCGTATAACCATCTGTACAAAAAAGGATTTCCTTTGCCCAGTCGTACGACTTTGTACAGATGGTTATCAGATGTGGACATAAAAAGAGGATGTTTGGATGTGGTCATAGACCTAATGGACAGTGATGGAGTTGATGACGCCGACAAGCTTTGCGTACTCGCTTTCGACGAGATGAAGGTCGCTGCTGCCTTCGAGTATGACAGCTCTGCTGATATTGTTTACGAGCCAAGCGACTATGTCCAACTGGCTATTGTTCGTGGTCTAAAAAAATCGTGGAAGCAGCCAGTTTTTTTCGATTTTAATACCCGAATGGACCCGGATACTCTTAACAATATATTAAGGAAACTGCATAGGAAAGGATATTTAGTAGTTGCTATTGTATCCGATTTAGGTACCGGAAACCAAAAGCTATGGACAGAGCTCGGTATATCAGAATGTAAGTTTCGTATATTACAAAAATCAGATAATCCTTGAAATTCCATTTTTTAGCAAAAACCTGGTTTAGCCATCCTGCAGATGACCATTTAAAGATTTTCGTTTTTTCGGATACGCCACATTTAATTAAGTTAGTCCGTAACCACTATGTGGATTCCGGATTAACAATAAATGGGAAAAAATTAACAAAAAAAACAATTCAGGAGGCACTTCATCTTTGCAACAAGTCCGATCTGTCTATCCTCTTTAAAATTAATGAAAATCACATTAATGTTCGATCGCTCGCAAAACAGAAGGTTAAATTGGCTACCCAGCTGTTTTCGAATACCACCGCTAGCTCGATCAGACGCTGCTATTCATTGGGGTATGACATTGAAAATGCCACCGAAACTGCGGACTTCTTCAAATTGATGAATGATTGGTTCGACATTTTTAATTCTAAATTGTCCACATCCAATTGCATTGAGTGCTCGCAACCTTATGGCAAGCAGTTGGATATACAGAATGATATTTTGAATCGAATGTCGGAAATTATGCGAACAGGAATTCTGGATAAACCCAAAAGGCTCCCATTTCAAAAAGGTATCATTGTGAATAATGCTTCGCTTGATGGCTTGTATAAATATTTGCAAGAAAACTTCAGTATGCAATACATATTAACAAGCCGTCTCAACCAAGACATTGTGGAGCATTTTTTTGGCAGCATGCGATCGAGAGGTGGACAATTCGACCATCCCACTCCACTGCAGTTTAAGTATAGGTTAAGAAAATATATAATAGGTATGACAAATTTAAAAGAATGCGTAAACAAAAATGTAATTCCATGATTTATAATTGTTTAATGTTTAGCTATATGTTTCAGGAAAGTTTCAGTTGAGAATGTAGGTAGTTATGTGCTGTCTATTGTGTTTTGTCTTTTATCTGTTTCTTTTCATTTTATTATTTAATCATTATCCTTTTGCTTATCCAGCCAGGAATACAGAAATGTTAAGAAATTCGGGAAATATCGAAGAGGACAACTCTGAAAGCTGGCTTAATTTAGATTTCAGTTCTAAAGAAAACGAAAATAAAAGTAAAGATGATGAGCCTGTCGATGATGAGCCTGTCGATGAGATGTTAAGCAATATAGATTTCACCGAAATGGATGAGTTGACGGAGGATGCGATGGAATATATCGCGGGCTATGTCATTAAAAAATTGAGAATCAGTGACAAAGTAAAAGAAAATTTGACATTTACATACGTCGACGAGGTGTCTCACGGCGGACTTATTAAGCCGTCCGAAAAATTTCAAGAGAAGTTAAAAGAGCTAGAATGTATTTTTTTGCATTATACAAATAATAATAATTTTGAAATTACAAATAATGTAAAGGAAAAATTAATATTAGCAGCGCGAAACGTCGATGTTGATAAACAAGTAAAATCTTTTTATTTTAAAATTAGAATATATTTTAGAATTAAGTACTTCAACAAAAAAATTGAAATTAAAAATCAAAAACAAAAGTTAATTGGAAACTCCAAATTATTAAAAATAAAACTTTAAAAATAATTTCGTCTAATTAATATTATGAGTTAATTCAAACCCCACGGACATGCTAAGGGTTAATCAACAATCATATCGCTGTCTCACTCAGACTCAATACGACACTCAGAATACTATTCCTTTCACTCGCACTTATTGCAAGCATACGTTAAGTGGATGTCTCTTGCCGACGGGACCACCTTATGTTATTTCATCATG"
cds=[(153,442),(501,1168),(1222,1947),(2138,2709)]
