# Supplementary material for: Experimentally evolving Drosophila erecta populations may fail to establish an effective piRNA-based host defense against invading P-elements
Source: Genome Res. 2024 Mar;34(3):410–25. doi: 10.1101/gr.278706.123 (PMC11067887; doi:10.1101/gr.278706.123)
Supplement: Supplement 32 [file Supplementary_Code_S1.zip › Supplementary_code_1/divya/r_graphs/family-distribution-ofpiRNA.R]

library(ggplot2)
library(RColorBrewer)
theme_set(theme_bw())

b<-brewer.pal(12,"Paired")
fuckit<-c("grey50","#e41a1c","#377eb8","#4daf4a","#984ea3","#ff7f00","#a65628","#f781bf")
cbbPalette<-fuckit

t<-read.table("/Users/rokofler/analysis/ee-cold-silencing/analysis/2020-smallRNA/04-family-distribution/data/rawdata-for-r.txt")
# cold	1	22	1360	3409	3869	1508.69498079
# cold	1	22	412	7567	29434	11477.624209
# cold	1	22	ACCORD	7404	5371	2094.39150732

names(t)<-c("condition","replicate","generation","family","leng","count","normc","normppm")
t<-t[t$normc>40,]
t$normlc<-t$normc/t$leng
t$color=0
t$al=0.05
t$condition<-factor(t$condition,levels=c("hot","cold"))
#t <- rbind(t[t$family!="PPI251",], t[t$family=="PPI251",])
# t <- rbind(t[t$family!="Mariner",], t[t$family=="Mariner",])
# t <- rbind(t[t$family!="blood",], t[t$family=="blood",])
# t <- rbind(t[t$family!="pogo",], t[t$family=="pogo",])
# t <- rbind(t[t$family!="Transpac",], t[t$family=="Transpac",])
# t <- rbind(t[t$family!="hopper",], t[t$family=="hopper",])
# t <- rbind(t[t$family!="BS",], t[t$family=="BS",])


t[t$family=="PPI251",]$color<-1
t[t$family=="PPI251",]$al<-0.9
# t[t$family=="Mariner",]$color<-2
# t[t$family=="blood",]$color<-3
# t[t$family=="pogo",]$color<-4
# t[t$family=="Transpac",]$color<-5
# t[t$family=="hopper",]$color<-6
# t[t$family=="BS",]$color<-7 
#pink

#BS4
#G7
#accord

t$color=as.factor(t$color)

g<-ggplot()+geom_line(data=t,aes(x=generation,y=normc,group=family,color=color,alpha=al))+facet_grid(replicate~.,scales="free_x", space = "free_x")+theme(legend.position="none")+
  scale_colour_manual(values=cbbPalette)+scale_y_log10(breaks=c(100,1000,10000,100000),labels=c("0.1k","1k","10k","100k"))+ylab("piRNA abundance (per million miRNAs)")

pdf(file="/Users/rokofler/analysis/ee-cold-silencing/analysis/2020-smallRNA/04-family-distribution/graphs/pirna-fam-distri-pub.pdf",width=7,height=7)
plot(g)
dev.off()


# names(t)<-c("condition","replicate","generation","family","leng","count","normc")
#pihot<-aggregate(normc~family,data=subset(t,condition=="hot"),FUN=mean)
#picold<-aggregate(normc~family,data=subset(t,condition=="cold"),FUN=mean)
#print(quantile(pihot$normc))
#print(quantile(picold$normc))
#p=subset(t,family=="PPI251")
#print(p)
