# Supplementary material for: Experimentally evolving Drosophila erecta populations may fail to establish an effective piRNA-based host defense against invading P-elements
Source: Genome Res. 2024 Mar;34(3):410–25. doi: 10.1101/gr.278706.123 (PMC11067887; doi:10.1101/gr.278706.123)
Supplement: Supplement 32 [file Supplementary_Code_S1.zip › Supplementary_code_1/divya/shell-scripts/create-famwisestat.sh]

source ~/.zshrc
# abundance of pirnas for each family during the experiment
# needs adapting

mapf="/Users/rokofler/analysis/ee-cold-silencing/analysis/2020-smallRNA/map/"
famscript="/Users/rokofler/dev/te-tools/piRNA/tmp/stat-familyevolution.py"


#-rw-r--r--   1 rokofler  staff  214271152 Aug 12 13:53 g22-r11.nucs15-35.sort.bam
#-rw-r--r--   1 rokofler  staff  307620716 Aug 12 13:53 g22-r13.nucs15-35.sort.bam
#-rw-r--r--   1 rokofler  staff  283722924 Aug 12 13:54 g22-r15.nucs15-35.sort.bam
#-rw-r--r--   1 rokofler  staff  192619215 Aug 12 13:54 g54-r11.nucs15-35.sort.bam
#-rw-r--r--   1 rokofler  staff  225883442 Aug 12 13:54 g54-r13.nucs15-35.sort.bam
#-rw-r--r--   1 rokofler  staff  257440961 Aug 12 13:54 g54-r15.nucs15-35.sort.bam
#-rw-r--r--   1 rokofler  staff  500658942 Aug 12 13:55 g62-r11.nucs15-35.sort.bam
#-rw-r--r--   1 rokofler  staff  625884806 Aug 12 13:56 g62-r13.nucs15-35.sort.bam
#-rw-r--r--   1 rokofler  staff  535843713 Aug 12 13:57 g62-r15.nucs15-35.sort.bam
#-rw-r--r--   1 rokofler  staff  473092074 Aug 12 13:57 g70-r11.nucs15-35.sort.bam
#-rw-r--r--   1 rokofler  staff  576555139 Aug 12 13:58 g70-r13.nucs15-35.sort.bam
#-rw-r--r--   1 rokofler  staff  572858406 Aug 12 13:59 g70-r15.nucs15-35.sort.bam
#-rw-r--r--   1 rokofler  staff  553701646 Aug 12 13:59 g79-r11.nucs15-35.sort.bam
#-rw-r--r--   1 rokofler  staff  526299637 Aug 12 14:00 g79-r13.nucs15-35.sort.bam
#-rw-r--r--   1 rokofler  staff  461320198 Aug 12 14:01 g79-r15.nucs15-35.sort.bam


samtools view $mapf/g22-r11.nucs15-35.sort.bam | python $famscript --sam - --max-mm 2 --rep 1 --cond cold --gen 22 >  cold-r1-t22.txt
samtools view $mapf/g22-r13.nucs15-35.sort.bam | python $famscript --sam - --max-mm 2 --rep 3 --cond cold --gen 22 >  cold-r3-t22.txt
samtools view $mapf/g22-r15.nucs15-35.sort.bam | python $famscript --sam - --max-mm 2 --rep 5 --cond cold --gen 22 >  cold-r5-t22.txt

samtools view $mapf/g54-r11.nucs15-35.sort.bam | python $famscript --sam - --max-mm 2 --rep 1 --cond cold --gen 54 >  cold-r1-t54.txt
samtools view $mapf/g54-r13.nucs15-35.sort.bam | python $famscript --sam - --max-mm 2 --rep 3 --cond cold --gen 54 >  cold-r3-t54.txt
samtools view $mapf/g54-r15.nucs15-35.sort.bam | python $famscript --sam - --max-mm 2 --rep 5 --cond cold --gen 54 >  cold-r5-t54.txt

samtools view $mapf/g62-r11.nucs15-35.sort.bam | python $famscript --sam - --max-mm 2 --rep 1 --cond cold --gen 62 >  cold-r1-t62.txt
samtools view $mapf/g62-r13.nucs15-35.sort.bam | python $famscript --sam - --max-mm 2 --rep 3 --cond cold --gen 62 >  cold-r3-t62.txt
samtools view $mapf/g62-r15.nucs15-35.sort.bam | python $famscript --sam - --max-mm 2 --rep 5 --cond cold --gen 62 >  cold-r5-t62.txt

samtools view $mapf/g70-r11.nucs15-35.sort.bam | python $famscript --sam - --max-mm 2 --rep 1 --cond cold --gen 70 >  cold-r1-t70.txt
samtools view $mapf/g70-r13.nucs15-35.sort.bam | python $famscript --sam - --max-mm 2 --rep 3 --cond cold --gen 70 >  cold-r3-t70.txt
samtools view $mapf/g70-r15.nucs15-35.sort.bam | python $famscript --sam - --max-mm 2 --rep 5 --cond cold --gen 70 >  cold-r5-t70.txt

samtools view $mapf/g79-r11.nucs15-35.sort.bam | python $famscript --sam - --max-mm 2 --rep 1 --cond cold --gen 79 >  cold-r1-t79.txt
samtools view $mapf/g79-r13.nucs15-35.sort.bam | python $famscript --sam - --max-mm 2 --rep 3 --cond cold --gen 79 >  cold-r3-t79.txt
samtools view $mapf/g79-r15.nucs15-35.sort.bam | python $famscript --sam - --max-mm 2 --rep 5 --cond cold --gen 79 >  cold-r5-t79.txt
