# Supplementary material for: Experimentally evolving Drosophila erecta populations may fail to establish an effective piRNA-based host defense against invading P-elements
Source: Genome Res. 2024 Mar;34(3):410–25. doi: 10.1101/gr.278706.123 (PMC11067887; doi:10.1101/gr.278706.123)
Supplement: Supplement 32 [file Supplementary_Code_S1.zip › Supplementary_code_1/expression/test-spliAndExpr.py]

import unittest
import os
import inspect
import sys
spli=__import__("mRNA-splicing-senseantisense.py")

 
     
     


class Test_issense(unittest.TestCase):
        
    def test_is_sense(self):
         res=spli.issense(16)
         self.assertTrue(res)
        
  


                          
if __name__ == '__main__':
    unittest.main()
    
    
    
    
