# Supplementary material for: Experimentally evolving Drosophila erecta populations may fail to establish an effective piRNA-based host defense against invading P-elements
Source: Genome Res. 2024 Mar;34(3):410–25. doi: 10.1101/gr.278706.123 (PMC11067887; doi:10.1101/gr.278706.123)
Supplement: Supplement 32 [file Supplementary_Code_S1.zip › Supplementary_code_1/expression/viral-expression.py]

import sys
import glob
import collections

files = glob.glob(sys.argv[1]+"/*.res")
toth=collections.defaultdict(lambda:0)
ch=collections.defaultdict(lambda:collections.defaultdict(lambda:0))
soh=collections.defaultdict(lambda:0)

for f in files:
	for l in open(f):
		a=l.rstrip(" \n").lstrip(" ").split(" ")
		count=int(a[0])
		te=a[1]

		ch[f][te]=count
		toth[f]+=count
		soh[te]+=count

sortorder=sorted(soh.items(),key=lambda k:-k[1])
sortorder=[k[0] for k in sortorder]
sortorder=sortorder[:10]

print("\t".join(sortorder))
for f in files:
	topr=[f]
	for te in sortorder:
		count=ch[f][te]
		rpmc=float(count)/float(toth[f])
		rpmc*=1000000.0
		topr.append("{0:.2f}".format(rpmc))
	print("\t".join(topr))
"""
file=sys.argv[1]
total=0
ch={}


topr=[file]
for te,count in sorted(ch.items(),key=lambda k:-k[1]):
	rpmc=float(count)/float(total)
	rpmc*=1000000.0
	entry="{0}={1}".format(te,rpmc)
	topr.append(entry)
print("\t".join(topr))
"""
