# Supplementary material for: Experimentally evolving Drosophila erecta populations may fail to establish an effective piRNA-based host defense against invading P-elements
Source: Genome Res. 2024 Mar;34(3):410–25. doi: 10.1101/gr.278706.123 (PMC11067887; doi:10.1101/gr.278706.123)
Supplement: Supplement 32 [file Supplementary_Code_S1.zip › Supplementary_code_1/expression/.pytest_cache/CACHEDIR.TAG]

Signature: 8a477f597d28d172789f06886806bc55
# This file is a cache directory tag created by pytest.
# For information about cache directory tags, see:
#	http://www.bford.info/cachedir/spec.html
