# Supplementary material for: Experimentally evolving Drosophila erecta populations may fail to establish an effective piRNA-based host defense against invading P-elements
Source: Genome Res. 2024 Mar;34(3):410–25. doi: 10.1101/gr.278706.123 (PMC11067887; doi:10.1101/gr.278706.123)
Supplement: Supplement 32 [file Supplementary_Code_S1.zip › Supplementary_code_1/expression/.pytest_cache/README.md]

# pytest cache directory #

This directory contains data from the pytest's cache plugin,
which provides the `--lf` and `--ff` options, as well as the `cache` fixture.

**Do not** commit this to version control.

See [the docs](https://docs.pytest.org/en/stable/cache.html) for more information.
