# Supplementary material for: Experimentally evolving Drosophila erecta populations may fail to establish an effective piRNA-based host defense against invading P-elements
Source: Genome Res. 2024 Mar;34(3):410–25. doi: 10.1101/gr.278706.123 (PMC11067887; doi:10.1101/gr.278706.123)
Supplement: Supplement 32 [file Supplementary_Code_S1.zip › Supplementary_code_1/longread/case-collection.txt]

38..13480   +contig_26:8983265..8993961
2156..5001   +PPI251:12..2895


53..9433   -contig_26:9299289..9305942
3091..5926   -PPI251:3..2895


strange
35..2290   -contig_422:9875304..9877564
2298..2917   +PPI251:3..633
3430..3482   +contig_422:9875355..9875407
