# Supplementary material for: Experimentally evolving Drosophila erecta populations may fail to establish an effective piRNA-based host defense against invading P-elements
Source: Genome Res. 2024 Mar;34(3):410–25. doi: 10.1101/gr.278706.123 (PMC11067887; doi:10.1101/gr.278706.123)
Supplement: Supplement 32 [file Supplementary_Code_S1.zip › Supplementary_code_1/longread/test.py]

fraghalf=10
margin=5
pos=15
# sam is 1-based
#          123456789012345
contigseq="000001234567890abcdefghijzzzzz"
activeseq="AAAAACCCCC"
leftseq=contigseq[pos-fraghalf:pos-margin]+"|"+contigseq[pos-margin:pos]+"|"+activeseq[:margin]+"|"+activeseq[margin:fraghalf]
rightseq=activeseq[-fraghalf:-margin]+"|"+activeseq[-margin:]+"|"+contigseq[pos:pos+margin]+"|"+contigseq[pos+margin:pos+fraghalf]
absseq=contigseq[pos-fraghalf:pos-margin]+"|"+contigseq[pos-margin:pos]+"|"+contigseq[pos:pos+margin]+"|"+contigseq[pos+margin:pos+fraghalf]
print(leftseq)
print(rightseq)
print(absseq)

complement = {'A': 'T', 'C': 'G', 'G': 'C', 'T': 'A'} 
rcpseq="".join([complement[x] for x in  reversed(list(activeseq))])
print(rcpseq)
